# Supplementary material for: Brief Mindfulness-Based Intervention for Seniors—An Exploratory Semi-Randomized Examination of Decentering Effects on Cognitive Functions and Psychological Distress
Source: Behav Sci (Basel). 2025 Apr 3;15(4):466. doi: 10.3390/bs15040466 (PMC12024281; doi:10.3390/bs15040466)
Supplement: Supplementary file 1 [file behavsci-15-00466-s001.zip]

Archive with 3 entries (3 files):
- File S1. D-MBIS protocol.pdf
- Table S1. Guided Imagery protocol.pdf
- Table S2 and S3.pdf
